# Supplementary material for: A Standardised Combinational Method for Evaluating Antimicrobial Compounds Against Biofilm Attachment, Development and Eradication
Source: Microorganisms. 2026 May 30;14(6):1238. doi: 10.3390/microorganisms14061238 (PMC13303750; doi:10.3390/microorganisms14061238)
Supplement: Supplementary file 1 [file microorganisms-14-01238-s001.zip]

Archive with 1 entries (1 files):
- microorganisms-4202516-supplementary.pdf
